# Supplementary material for: Migration Inhibitory Factor in Conditioned Medium from Human Umbilical Cord Blood-Derived Mesenchymal Stromal Cells Stimulates Hair Growth
Source: Cells. 2020 May 28;9(6):1344. doi: 10.3390/cells9061344 (PMC7349163; doi:10.3390/cells9061344)
Supplement: Supplementary file 1 [file cells-09-01344-s001.zip]

Archive with 3 entries (3 files):
- Supplemental figure.docx
- Supplemental Table.docx
- Supplemtal data - Skin Primary Irritation Test in humans (DSA-HSPIT001(18)-160318).pdf
